# Supplementary material for: An Accessory Protease Inhibitor to Increase the Yield and Quality of a Tumour-Targeting mAb in Nicotiana benthamiana Leaves
Source: PLoS One. 2016 Nov 28;11(11):e0167086. doi: 10.1371/journal.pone.0167086 (PMC5125672; doi:10.1371/journal.pone.0167086)
Supplement: S1 Appendix — (XLSX) [file pone.0167086.s001.xlsx]

## Sheet: data_fig2
Figure 2. Panel C (Heavy chain)							Figure 2. Panel C (Light chain)
Raw data							Raw data
Upper							Upper
	Rep. 1	Rep. 2	Rep. 3	Average	SD			Rep. 1	Rep. 2	Rep. 3	Average	SD
H10	2916.52	3234.92	3273.77	3141.73	196.009		H10	2497.77	2724.98	2613.85	2612.2	113.611
AACT	1843.38	2301.21	2056.34	2066.98	229.103		AACT	1890.25	2465.67	2211.3	2189.07	288.353
SlCYS8	4422.02	4750.83	4607.13	4593.33	164.839		SlCYS8	2070.53	2418.75	2416.28	2301.85	200.333
Q47P	1907.89	1845.46	2064.66	1939.34	112.936		Q47P	2258.22	2116.22	2170.55	2181.66	71.6507
Middle							Middle
	Rep. 1	Rep. 2	Rep. 3	Average	SD			Rep. 1	Rep. 2	Rep. 3	Average	SD
H10	1815.63	1737.24	1766.38	1773.08	39.6214		H10	1258.03	1230.86	1443.25	1310.71	115.58
AACT	822.263	706.417	745.957	758.213	58.8875		AACT	771.514	688.782	723.357	727.885	41.5515
SlCYS8	2882.77	2699.84	2797.55	2793.38	91.5348		SlCYS8	1098.74	980.197	912.282	997.073	94.3665
Q47P	1130.96	1094.88	931.173	1052.34	106.47		Q47P	1155.54	1123.43	961.675	1080.22	103.907
Bottom							Bottom
	Rep. 1	Rep. 2	Rep. 3	Average	SD			Rep. 1	Rep. 2	Rep. 3	Average	SD
H10	213.819	238.654	225.196	225.89	12.4316		H10	148.647	162.353	163.218	158.072	8.17432
AACT	61.2075	79.2435	53.5769	64.676	13.1801		AACT	57.6415	68.3843	55.2954	60.4404	6.97894
SlCYS8	187.459	130.507	236.85	184.939	53.2162		SlCYS8	131.977	109.133	190.136	143.749	41.765
Q47P	258.701	259.88	284.506	267.696	14.5702		Q47P	237.923	234.589	261.632	244.715	14.745

## Sheet: data_fig3
Figure 3. Panel B (Heavy chain)							Figure 3. Panel B (Light chain)
Raw data							Raw data
Upper							Upper
	Rep. 1	Rep. 2	Rep. 3	Average	SD			Rep. 1	Rep. 2	Rep. 3	Average	SD
H10	0.174865	0.114207	0.11038	0.133151	0.0361763		H10	1.15797	1.28799	1.00778	1.15125	0.140226
AACT	0.129515	0.155156	0.132003	0.138891	0.0141405		AACT	0.974157	0.969674	0.989849	0.977893	0.0105938
SlCYS8	0.98367	1.30644	1.28644	1.19218	0.180852		SlCYS8	1.02572	1.19833	0.951741	1.05859	0.126537
Q47P	0.123009	0.117269	0.0946895	0.111656	0.014971		Q47P	0.691706	0.797065	0.84414	0.777637	0.0780521
Middle							Middle
	Rep. 1	Rep. 2	Rep. 3	Average	SD			Rep. 1	Rep. 2	Rep. 3	Average	SD
H10	0.0801469	0.0680918	0.0740237	0.0740874	0.00602777		H10	0.734298	0.545997	0.651356	0.643883	0.0943726
AACT	0.116886	0.168168	0.108084	0.131046	0.0324483		AACT	0.362179	0.480988	0.31062	0.384596	0.087368
SlCYS8	0.357001	0.349347	0.366186	0.357512	0.00843098		SlCYS8	0.472021	0.45633	0.525822	0.484724	0.036446
Q47P	0.0717275	0.0709621	0.0782334	0.073641	0.0039955		Q47P	0.17612	0.328554	0.557205	0.35396	0.191809
Bottom							Bottom
	Rep. 1	Rep. 2	Rep. 3	Average	SD			Rep. 1	Rep. 2	Rep. 3	Average	SD
H10	0.0177927	0.0170273	0.0187111	0.0178437	0.000843098		H10	0.202068	0.0967094	0.12361	0.140796	0.0547417
AACT	0.0123201	0.011038	0.0109997	0.0114526	0.00075148		AACT	0.260352	0.179651	0.210475	0.216826	0.0407234
SlCYS8	0.0878152	0.119675	0.18636	0.131284	0.0502877		SlCYS8	0.201508	0.223364	0.251385	0.225419	0.0250021
Q47P	0.021237	0.014578	0.0200315	0.0186155	0.00354813		Q47P	0.131455	0.096149	0.154433	0.127346	0.0293584

## Sheet: data_fig4
Figure 4. Panel A (Upper leaves)							Figure 4. Panel B (Middle leaves)							Figure 4. Panel C (Bottom leaves)
Raw data							Raw data							Raw data
Fragment A							Fragment A							Fragment A
	Rep. 1	Rep. 2	Rep. 3	Average	SD			Rep. 1	Rep. 2	Rep. 3	Average	SD			Rep. 1	Rep. 2	Rep. 3	Average	SD
H10	1.79924	1.4115	1.4312	1.54731	0.2184		H10	0.911055	0.885528	0.804451	0.867012	0.0556619		H10	0.262503	0.419094	0.546836	0.409478	0.14241
AACT	1.38411	1.39507	1.32399	1.36772	0.038269		AACT	1.36526	1.27767	1.26439	1.30244	0.0548086		AACT	1.05283	0.84508	0.681961	0.859958	0.185883
SlCYS8	2.02622	1.74792	1.86859	1.88091	0.139556		SlCYS8	1.38162	0.836311	0.849164	1.02237	0.311193		SlCYS8	1.07139	0.976617	1.10424	1.05075	0.0662696
Q47P	1.41472	1.35558	1.73985	1.50339	0.206911		Q47P	0.631517	0.77456	0.773887	0.726655	0.0823923		Q47P	0.733743	0.275886	0.485701	0.498443	0.229194
Fragment B							Fragment B							Fragment B
	Rep. 1	Rep. 2	Rep. 3	Average	SD			Rep. 1	Rep. 2	Rep. 3	Average	SD			Rep. 1	Rep. 2	Rep. 3	Average	SD
H10	1.08245	1.18582	0.934706	1.06766	0.126208		H10	1.46348	1.14513	1.10527	1.23796	0.196321		H10	0.728904	0.990017	1.08505	0.934658	0.184415
AACT	1.13662	1.11982	0.941051	1.06583	0.108388		AACT	1.56163	1.33489	1.4298	1.4421	0.113871		AACT	1.07824	1.09901	1.08389	1.08705	0.0107371
SlCYS8	8.71857	8.14635	9.36111	8.74201	0.607718		SlCYS8	3.59409	4.58452	4.8057	4.3281	0.645223		SlCYS8	2.5336	2.73573	3.43241	2.90058	0.471538
Q47P	0.712864	0.773452	0.772625	0.75298	0.0347441		Q47P	0.986327	0.983911	0.879179	0.949806	0.0611767		Q47P	1.01173	0.438484	0.608717	0.686309	0.294393
Fragment C							Fragment C							Fragment C
	Rep. 1	Rep. 2	Rep. 3	Average	SD			Rep. 1	Rep. 2	Rep. 3	Average	SD			Rep. 1	Rep. 2	Rep. 3	Average	SD
H10	0.831248	0.591922	0.46289	0.628687	0.186911		H10	0.750564	0.568713	0.458359	0.592546	0.147553		H10	0.323442	0.4722	0.479542	0.425061	0.0880818
AACT	0.540187	0.587882	0.470722	0.532931	0.0589163		AACT	0.74161	0.773551	0.710201	0.741788	0.0316756		AACT	0.513227	0.544431	0.493297	0.516985	0.0257738
SlCYS8	4.1791	4.60643	4.54847	4.44467	0.231802		SlCYS8	1.68711	2.09861	2.36851	2.05141	0.343142		SlCYS8	1.38751	1.42678	1.56742	1.46057	0.0945923
Q47P	0.355736	0.371358	0.362613	0.363236	0.00782969		Q47P	0.545793	0.428558	0.399852	0.458068	0.0773163		Q47P	0.480352	0.260105		0.370229	0.155738
Fragment D							Fragment D							Fragment D
	Rep. 1	Rep. 2	Rep. 3	Average	SD			Rep. 1	Rep. 2	Rep. 3	Average	SD			Rep. 1	Rep. 2	Rep. 3	Average	SD
H10	0.695421	0.321202	0.355463	0.457362	0.206875		H10	0.307473	0.258603	0.210191	0.258756	0.0486413		H10	0	0	0	0	0
AACT	0.261396	0.28513	0.264988	0.270505	0.0127923		AACT	0.385264	0.429245	0.372142	0.39555	0.029909		AACT	0	0	0	0	0
SlCYS8	0.0352466	0.0381203	0.224684	0.0993502	0.108552		SlCYS8	0	0	0	0	0		SlCYS8	0	0	0	0	0
Q47P	0.257359	0.287908	0.341227	0.295498	0.0424463		Q47P	0.257346	0.224386	0.244595	0.242109	0.0166201		Q47P	0	0	0	0	0

## Sheet: data_fig6
Figure 6. Panel A							Figure 6. Panel B
mg/kg leaf FW							Data for H10		O.D.405
	Rep. 1	Rep. 2	Rep. 3	Average	SD		Concentration	Rep. 1	Rep. 2	Rep. 3	Average	SD
H10	37.4312	40.3313	40.2712	39.3446	1.65731		4	1.016	1.148	1.223	1.129	0.1048
H10 + SlCYS8	39.7672	40.9013	50.2114	43.6266	5.73067		2	0.831	0.95	1.071	0.950667	0.120001
							1	0.504	0.837	0.651	0.664	0.16688
							0.5	0.379	0.405	0.506	0.43	0.0670895
Figure 6. Panel D							0.25	0.234	0.342	0.395	0.323667	0.0820508
	Rep. 1	Rep. 2	Rep. 3	Average	SD		0.125	0.12	0.252	0.265	0.212333	0.0802268
Hc	5.14126	5.58537	5.89565	5.54076	0.379167		0.0625	0.114	0.131	0.209	0.151333	0.050659
Hc + SlCYS8	20.7487	23.6187	23.6778	22.6818	1.67431		0.03125	0.092	0.124	0.091	0.102333	0.0187705
							Data for H10 + SlCYS8
							Concentration	Rep. 1	Rep. 2	Rep. 3	Average	SD
							4	1.454	1.574	1.519	1.51567	0.0600694
							2	1.333	1.567	1.352	1.41733	0.129963
							1	1.192	1.292	1.39	1.29133	0.0990017
							0.5	0.874	0.791	0.847	0.837333	0.042336
							0.25	0.519	0.618	0.535	0.557333	0.0531445
							0.125	0.358	0.407	0.402	0.389	0.0269629
							0.0625	0.244	0.218	0.228	0.23	0.0131149
							0.03125	0.129	0.199	0.185	0.171	0.0370405
							Data for PBS
							Concentration	Rep. 1	Rep. 2	Rep. 3	Average	SD
							4	0.065	0.05	0.042	0.0523333	0.0116762
							2	0.061	0.058	0.073	0.064	0.00793725
							1	0.058	0.046	0.046	0.05	0.0069282
							0.5	0.064	0.038	0.041	0.0476667	0.0142244
							0.25	0.065	0.053	0.042	0.0533333	0.0115036
							0.125	0.065	0.042	0.04	0.049	0.0138924
							0.0625	0.057	0.053	0.053	0.0543333	0.0023094
							0.03125	0.066	0.057	0.059	0.0606667	0.00472582
